# Supplementary material for: Administration of Bifidobacterium animalis subsp. lactis strain BB-12® in healthy children: characterization, functional composition, and metabolism of the gut microbiome
Source: Front Microbiol. 2023 May 12;14:1165771. doi: 10.3389/fmicb.2023.1165771 (PMC10275293; doi:10.3389/fmicb.2023.1165771)
Supplement: SUPPLEMENTARY TABLE S2 — Covariate results taxa. [file Table_2.XLSX]

## Sheet: S2
Taxa	term	Estimate	Std.Error	t.value	p.value	fdr
p__Proteobacteria g__Enterobacter s__cloacae complex sp. 35734	Child_raceAsian	-2.11995	0.626214	-3.38534	0.00135973	0.0146851
p__Proteobacteria g__Klebsiella s__michiganensis	Child_raceAsian	-1.26475	0.418907	-3.01917	0.00392164	0.0317652
p__Proteobacteria g__Enterobacter s__cloacae complex sp. 35734	Child_raceCaucasian	-2.65136	0.506653	-5.23308	3.03158e-06	9.82232e-05
p__Proteobacteria g__Klebsiella s__michiganensis	Child_raceCaucasian	-1.41072	0.338926	-4.16232	0.000118682	0.00147896
p__Proteobacteria g__Enterobacter s__cloacae complex sp. 35734	Child_raceOther/more than one race	-2.69511	0.603394	-4.46659	4.31176e-05	0.00349253
p__Proteobacteria g__Klebsiella s__michiganensis	Total_Number_of_Housemates	-0.3147	0.0981754	-3.20548	0.00230638	0.0266881

## Sheet: S2+BB12
Taxa	term	Estimate	Std.Error	t.value	p.value	fdr
p__Actinobacteria g__Bifidobacterium s__pseudocatenulatum	Child_ethnicityNot Hispanic	-2.16775	0.514878	-4.21022	0.000123983	0.0216971
p__Actinobacteria g__Bifidobacterium s__pseudocatenulatum	Child_raceOther/more than one race	-2.95397	0.779773	-3.78824	0.000456992	0.0381687
