# Supplementary material for: Administration of Bifidobacterium animalis subsp. lactis strain BB-12® in healthy children: characterization, functional composition, and metabolism of the gut microbiome
Source: Front Microbiol. 2023 May 12;14:1165771. doi: 10.3389/fmicb.2023.1165771 (PMC10275293; doi:10.3389/fmicb.2023.1165771)
Supplement: SUPPLEMENTARY TABLE S3 — Covariate results gene. [file Table_3.XLSX]

## Sheet: S2+BB12
geneID	term	Estimate	Std.Error	t.value	p.value	fdr	Definition
K08191	Age	-0.711287	0.226132	-3.14545	0.00297091	0.0249656	exuT; MFS transporter, ACS family, hexuronate transporter
K09759	Age	0.317286	0.0960882	3.30203	0.00191119	0.0222806	aspC, aspS; nondiscriminating aspartyl-tRNA synthetase [EC:6.1.1.23]
