# Supplementary material for: Administration of Bifidobacterium animalis subsp. lactis strain BB-12® in healthy children: characterization, functional composition, and metabolism of the gut microbiome
Source: Front Microbiol. 2023 May 12;14:1165771. doi: 10.3389/fmicb.2023.1165771 (PMC10275293; doi:10.3389/fmicb.2023.1165771)
Supplement: SUPPLEMENTARY TABLE S5 — Metabolites and pathways volcano plot. [file Table_5.XLSX]

## Sheet: Sheet1
Table S3: Metabolites identified by volcano plot
	Superpathway	Pathway	Metabolite	FC	Log2(FC)	raw.pval	=-LOG10(p)	FDR p
S2
Day 0 vs. Day 10	Amino Acid	Tyrosine Metabolism	(R)-salsolinol	0.37954	-1.3977	0.010328	1.986	1
Day 0 vs. Day 30	Amino Acid	Tyrosine Metabolism	(R)-salsolinol	0.42297	-1.2414	0.022799	1.6421	0.995
Day 10 vs. Day 30	Amino Acid	Tryptophan Metabolism	indolelactate	0.16506	-2.599	0.022027	1.657	0.999
	Carbohydrate	Glycolysis, Gluconeogenesis, and Pyruvate Metabolism	lactate	0.22196	-2.1716	0.045321	1.3437	0.999
S2+BB12
Day 0 vs. Day 10	Cofactors and Vitamins	Nicotinate and Nicotinamide Metabolism	nicotinate ribonucleoside	0.32585	-1.6177	0.0087312	2.0589	0.974
	Amino Acid	Leucine, Isoleucine and Valine Metabolism	N-acetylvaline	2.1505	1.1046	0.022483	1.6481	0.974
	Lipid	Fatty Acid Metabolism (Acyl Carnitine, Long Chain Saturated)	arachidoylcarnitine (C20)*	0.4361	-1.1973	0.044729	1.3494	0.974
Day 0 vs. Day 30	Lipid	Diacylglycerol	linoleoyl-linoleoyl-glycerol (18:2/18:2) [1]*	0.29042	-1.7838	0.016418	1.7847	0.216
			palmitoyl-linoleoyl-glycerol (16:0/18:2) [2]*	0.31099	-1.6851	0.0088044	2.0553	0.188
			palmitoyl-linoleoyl-glycerol (16:0/18:2) [1]*	0.26253	-1.9294	0.0079647	2.0988	0.216
			oleoyl-linoleoyl-glycerol (18:1/18:2) [2]	0.29452	-1.7636	0.0065526	2.1836	0.188
			palmitoyl-oleoyl-glycerol (16:0/18:1) [2]*	0.2519	-1.9891	0.0040756	2.3898	0.188
			oleoyl-linoleoyl-glycerol (18:1/18:2) [1]	0.22132	-2.1758	0.0021515	2.6673	0.166
		Galactosyl Glycerolipids	2-palmitoyl-galactosylglycerol (16:0)*	2.3581	1.2376	0.00035985	3.4439	0.166
			1-palmitoyl-galactosylglycerol (16:0)*	2.3191	1.2136	0.0008458	3.0727	0.166
		Ketone Bodies	3-hydroxybutyrate (BHBA)	2.8209	1.4961	0.022118	1.6553	0.166
	Nucleotide	Purine Metabolism, (Hypo)Xanthine/Inosine containing	allantoin	3.2339	1.6933	0.010679	1.9715	0.203
Day 10 vs. Day 30	Nucleotide	Purine Metabolism, Adenine containing	adenine	0.47977	-1.0596	0.022643	1.6451	0.996
